# Supplementary material for: Longitudinal Microbiome Investigations Reveal Core and Growth-Associated Bacteria During Early Life Stages of Scylla paramamosain
Source: Microorganisms. 2024 Nov 29;12(12):2457. doi: 10.3390/microorganisms12122457 (PMC11678816; doi:10.3390/microorganisms12122457)
Supplement: Supplementary file 1 [file microorganisms-12-02457-s001.zip]

Archive with 1 entries (1 files):
- microorganisms-3322975-supplementary.pdf
